# Supplementary material for: Discobola Osten Sacken, 1865 (Diptera, Limoniidae) in China: Taxonomic Review, Updated Distribution, and DNA Barcoding
Source: Insects. 2025 Aug 15;16(8):845. doi: 10.3390/insects16080845 (PMC12386808; doi:10.3390/insects16080845)
Supplement: Supplementary file 1 [file insects-16-00845-s001.zip › Table S1.xlsx]

## Sheet: Table S1
Table S1. Information of species used in phylogenetic analysis with BOLD accession numbers.
Genus	Species	Accession Number	Country
Discobola Osten Sacken, 1865	D. annulata (Linnaeus, 1758)	DBDIC001-25*	China
	D. annulata (Linnaeus, 1758)	DBDIC002-25*	China
	D. annulata (Linnaeus, 1758)	AKLEP179-22	United States
	D. annulata (Linnaeus, 1758)	AMTPD3894-15	Germany
	D. annulata (Linnaeus, 1758)	BARSD167-16	Canada
	D. annulata (Linnaeus, 1758)	CNBRD1070-14	Canada
	D. annulata (Linnaeus, 1758)	CNBRN1303-14	Canada
	D. annulata (Linnaeus, 1758)	CNBRP1621-14	Canada
	D. annulata (Linnaeus, 1758)	CNBRR002-14	Canada
	D. annulata (Linnaeus, 1758)	CNEIF005-12	Canada
	D. annulata (Linnaeus, 1758)	CNGCJ174-15	Canada
	D. annulata (Linnaeus, 1758)	CNGMF1387-14	Canada
	D. annulata (Linnaeus, 1758)	CNGMG1269-14	Canada
	D. annulata (Linnaeus, 1758)	CNGMG1538-14	Canada
	D. annulata (Linnaeus, 1758)	CNGMH661-14	Canada
	D. annulata (Linnaeus, 1758)	CNGMH662-14	Canada
	D. annulata (Linnaeus, 1758)	CNGMH663-14	Canada
	D. annulata (Linnaeus, 1758)	CNGMH669-14	Canada
	D. annulata (Linnaeus, 1758)	CNGMH679-14	Canada
	D. annulata (Linnaeus, 1758)	CNGMH691-14	Canada
	D. annulata (Linnaeus, 1758)	CNGMI1402-14	Canada
	D. annulata (Linnaeus, 1758)	CNGMI561-14	Canada
	D. annulata (Linnaeus, 1758)	CNJAF705-12	Canada
	D. annulata (Linnaeus, 1758)	CNJAF707-12	Canada
	D. annulata (Linnaeus, 1758)	CNJAF708-12	Canada
	D. annulata (Linnaeus, 1758)	CNJAF709-12	Canada
	D. annulata (Linnaeus, 1758)	CNJAF710-12	Canada
	D. annulata (Linnaeus, 1758)	CNJAH008-12	Canada
	D. annulata (Linnaeus, 1758)	CNKJE536-14	Canada
	D. annulata (Linnaeus, 1758)	CNKJR088-14	Canada
	D. annulata (Linnaeus, 1758)	CNKLH085-15	Canada
	D. annulata (Linnaeus, 1758)	CNKOG032-14	Canada
	D. annulata (Linnaeus, 1758)	CNKOH364-14	Canada
	D. annulata (Linnaeus, 1758)	CNKOJ277-14	Canada
	D. annulata (Linnaeus, 1758)	CNKOK058-14	Canada
	D. annulata (Linnaeus, 1758)	CNKTE038-15	Canada
	D. annulata (Linnaeus, 1758)	CNKTE255-15	Canada
	D. annulata (Linnaeus, 1758)	CNKTG143-15	Canada
	D. annulata (Linnaeus, 1758)	CNKTG145-15	Canada
	D. annulata (Linnaeus, 1758)	CNKTG193-15	Canada
	D. annulata (Linnaeus, 1758)	CNMIM976-14	Canada
	D. annulata (Linnaeus, 1758)	CNPEE2093-14	Canada
	D. annulata (Linnaeus, 1758)	CNPKF2828-14	Canada
	D. annulata (Linnaeus, 1758)	CNPKM291-14	Canada
	D. annulata (Linnaeus, 1758)	CNPKO2302-14	Canada
	D. annulata (Linnaeus, 1758)	CNPKO2586-14	Canada
	D. annulata (Linnaeus, 1758)	CNPKO437-14	Canada
	D. annulata (Linnaeus, 1758)	CNPKO488-14	Canada
	D. annulata (Linnaeus, 1758)	CNRGJ159-15	Canada
	D. annulata (Linnaeus, 1758)	CNRGJ160-15	Canada
	D. annulata (Linnaeus, 1758)	CNRGT021-15	Canada
	D. annulata (Linnaeus, 1758)	CNTNK762-14	Canada
	D. annulata (Linnaeus, 1758)	ELPCA053-19	Canada
	D. annulata (Linnaeus, 1758)	ELPCC016-19	Canada
	D. annulata (Linnaeus, 1758)	FINTI136-11	Finland
	D. annulata (Linnaeus, 1758)	FINTI373-12	Finland
	D. annulata (Linnaeus, 1758)	GBMNF28256-22	Unknown
	D. annulata (Linnaeus, 1758)	GMGAA002-13	United States
	D. annulata (Linnaeus, 1758)	GMGRF2811-13	Germany
	D. annulata (Linnaeus, 1758)	GMGRF5361-13	Germany
	D. annulata (Linnaeus, 1758)	GMOAD098-21	Canada
	D. annulata (Linnaeus, 1758)	GMOTM172-19	Canada
	D. annulata (Linnaeus, 1758)	GMOTM175-19	Canada
	D. annulata (Linnaeus, 1758)	GMOTM177-19	Canada
	D. annulata (Linnaeus, 1758)	OPPHE1523-17	Canada
	D. annulata (Linnaeus, 1758)	RBINA4334-13	Canada
	D. annulata (Linnaeus, 1758)	RBINA4336-13	Canada
	D. annulata (Linnaeus, 1758)	SMTPD2567-13	Canada
	D. annulata (Linnaeus, 1758)	SMTPD2980-13	Canada
	D. annulata (Linnaeus, 1758)	SMTPD3000-13	Canada
	D. annulata (Linnaeus, 1758)	SMTPD3080-13	Canada
	D. annulata (Linnaeus, 1758)	SMTPD4148-13	Canada
	D. annulata (Linnaeus, 1758)	SMTPI5881-14	Canada
	D. annulata (Linnaeus, 1758)	SMTPJ1237-14	Canada
	D. annulata (Linnaeus, 1758)	SMTPJ2555-14	Canada
	D. annulata (Linnaeus, 1758)	SMTPJ5690-14	Canada
	D. annulata (Linnaeus, 1758)	SMTPO5187-15	Canada
	D. annulata (Linnaeus, 1758)	SSPAD001-13	Canada
	D. annulata (Linnaeus, 1758)	SSWLD6318-13	Canada
	D. annulata (Linnaeus, 1758)	SSWLD6322-13	Canada
	D. annulata (Linnaeus, 1758)	SSWLD6331-13	Canada
	D. annulata (Linnaeus, 1758)	SSWLD6334-13	Canada
	D. annulata (Linnaeus, 1758)	SSWLD6335-13	Canada
	D. annulata (Linnaeus, 1758)	SSWLD6340-13	Canada
	D. annulata (Linnaeus, 1758)	SSWLD6341-13	Canada
	D. annulata (Linnaeus, 1758)	SSWLD6346-13	Canada
	D. annulata (Linnaeus, 1758)	SSWLD6347-13	Canada
	D. annulata (Linnaeus, 1758)	SSWLD6348-13	Canada
	D. annulata (Linnaeus, 1758)	SSWLD6349-13	Canada
	D. annulata (Linnaeus, 1758)	SSWLF5183-13	Canada
	D. annulata (Linnaeus, 1758)	TIPNO021-17	Norway
	D. annulata (Linnaeus, 1758)	TTDFW742-08	Canada
	D. annulata (Linnaeus, 1758)	TTDFW771-08	Canada
	D. annulata (Linnaeus, 1758)	TTMDJ648-10	Canada
	D. annulata (Linnaeus, 1758)	ZMBN211-16	Norway
	D. armorica (Alexander, 1942)	DBDIC003-25*	China
	D. armorica (Alexander, 1942)	DBDIC004-25*	China
	D. australis (Skuse, 1890)	AUTIP008-11	Australia
	D. australis (Skuse, 1890)	DPAS1089-12	Australia
	D. australis (Skuse, 1890)	TOA012-11	Australia
	D. australis (Skuse, 1890)	TOA343-14	Australia
	D. australis (Skuse, 1890)	TOA344-14	Australia
	D. caesarea (Osten Sacken, 1854)	FINTI131-11	Finland
	D. caesarea (Osten Sacken, 1854)	FINTI822-12	Finland
	D. caesarea (Osten Sacken, 1854)	FINTI959-12	Finland
	D. margarita Alexander, 1924	DBDIC005-25*	China
	D. margarita Alexander, 1924	DBDIC006-25*	China
	D. parvispinula (Alexander, 1947)	DBDIC007-25*	China
	D. parvispinula (Alexander, 1947)	DBDIC008-25*	China
	D. taivanella (Alexander, 1930)	DBDIC009-25*	China
	D. taivanella (Alexander, 1930)	DBDIC010-25*	China
	D. taivanella (Alexander, 1930)	DBDIC011-25*	China
	D. taivanella (Alexander, 1930)	DBDIC012-25*	China
	D. taivanella (Alexander, 1930)	DBDIC013-25*	China
	D. taivanella (Alexander, 1930)	DBDIC014-25*	China
	D. taivanella (Alexander, 1930)	DBDIC015-25*	China
Dicranomyia Stephens, 1829	D. brevivena Osten Sacken, 1869	ABOTH9532-23	Canada
	D. chillcotti (Alexander, 1968)	ABOTH8936-22	Canada
*Sequenced in this study.
