# Supplementary material for: Discobola Osten Sacken, 1865 (Diptera, Limoniidae) in China: Taxonomic Review, Updated Distribution, and DNA Barcoding
Source: Insects. 2025 Aug 15;16(8):845. doi: 10.3390/insects16080845 (PMC12386808; doi:10.3390/insects16080845)
Supplement: Supplementary file 1 [file insects-16-00845-s001.zip › Table S2.xlsx]

## Sheet: Table S2
Table S2. Details of genetic distances between Discobola Osten Sacken, 1865 COI sequences.
Spices	Number	1	2	3	4	5	6	7	8	9	10	11	12	13	14	15	16	17	18	19	20	21	22	23	24	25	26	27	28	29	30	31	32	33	34	35	36	37	38	39	40	41	42	43	44	45	46	47	48
Discobola_annulata_AKLEP179-22	1
Discobola_annulata_BARSD167-16	2	0.00211865
Discobola_annulata_CNBRD1070-14	3	0.00211865	0
Discobola_annulata_CNBRN1303-14	4	0.00211865	0	0
Discobola_annulata_CNBRP1621-14	5	0.00211865	0	0	0
Discobola_annulata_CNBRR002-14	6	0.00211865	0	0	0	0
Discobola_annulata_CNEIF005-12	7	0.00211865	0	0	0	0	0
Discobola_annulata_CNGCJ174-15	8	0.00211865	0.00424631	0.00424631	0.00424631	0.00424631	0.00424631	0.00424631
Discobola_annulata_CNGMF1387-14	9	0.00637287	0.0085142	0.0085142	0.0085142	0.0085142	0.0085142	0.0085142	0.0085142
Discobola_annulata_CNGMG1269-14	10	0.00637287	0.0085142	0.0085142	0.0085142	0.0085142	0.0085142	0.0085142	0.0085142	0.00424631
Discobola_annulata_CNGMG1538-14	11	0.00211865	0	0	0	0	0	0	0.00424631	0.0085142	0.0085142
Discobola_annulata_CNGMH661-14	12	0.00211865	0	0	0	0	0	0	0.00424631	0.0085142	0.0085142	0
Discobola_annulata_CNGMH662-14	13	0.00424631	0.00211865	0.00211865	0.00211865	0.00211865	0.00211865	0.00211865	0.00638307	0.0106647	0.0106647	0.00211865	0.00211865
Discobola_annulata_CNGMH663-14	14	0.00424631	0.00211865	0.00211865	0.00211865	0.00211865	0.00211865	0.00211865	0.00638307	0.0106647	0.0106647	0.00211865	0.00211865	0.00424631
Discobola_annulata_CNGMH669-14	15	0.00211865	0.00424631	0.00424631	0.00424631	0.00424631	0.00424631	0.00424631	0.00424631	0.0085142	0.0085142	0.00424631	0.00424631	0.00638307	0.00638307
Discobola_annulata_CNGMH679-14	16	0.00211865	0	0	0	0	0	0	0.00424631	0.0085142	0.0085142	0	0	0.00211865	0.00211865	0.00424631
Discobola_annulata_CNGMH691-14	17	0.00424067	0.00637287	0.00637287	0.00637287	0.00637287	0.00637287	0.00637287	0.00637287	0.0106521	0.0106521	0.00637287	0.00637287	0.0085142	0.0085142	0.00211753	0.00637287
Discobola_annulata_CNGMI1402-14	18	0.00637287	0.0085142	0.0085142	0.0085142	0.0085142	0.0085142	0.0085142	0.0085142	0	0.00424631	0.0085142	0.0085142	0.0106647	0.0106647	0.0085142	0.0085142	0.0106521
Discobola_annulata_CNGMI561-14	19	0.00211865	0	0	0	0	0	0	0.00424631	0.0085142	0.0085142	0	0	0.00211865	0.00211865	0.00424631	0	0.00637287	0.0085142
Discobola_annulata_CNJAF705-12	20	0.00211865	0.00424631	0.00424631	0.00424631	0.00424631	0.00424631	0.00424631	0	0.0085142	0.0085142	0.00424631	0.00424631	0.00638307	0.00638307	0.00424631	0.00424631	0.00637287	0.0085142	0.00424631
Discobola_annulata_CNJAF707-12	21	0.00211865	0.00424631	0.00424631	0.00424631	0.00424631	0.00424631	0.00424631	0	0.0085142	0.0085142	0.00424631	0.00424631	0.00638307	0.00638307	0.00424631	0.00424631	0.00637287	0.0085142	0.00424631	0
Discobola_annulata_CNJAF708-12	22	0.00211865	0.00424631	0.00424631	0.00424631	0.00424631	0.00424631	0.00424631	0	0.0085142	0.0085142	0.00424631	0.00424631	0.00638307	0.00638307	0.00424631	0.00424631	0.00637287	0.0085142	0.00424631	0	0
Discobola_annulata_CNJAF709-12	23	0.00211865	0.00424631	0.00424631	0.00424631	0.00424631	0.00424631	0.00424631	0	0.0085142	0.0085142	0.00424631	0.00424631	0.00638307	0.00638307	0.00424631	0.00424631	0.00637287	0.0085142	0.00424631	0	0	0
Discobola_annulata_CNJAF710-12	24	0.00211865	0.00424631	0.00424631	0.00424631	0.00424631	0.00424631	0.00424631	0	0.0085142	0.0085142	0.00424631	0.00424631	0.00638307	0.00638307	0.00424631	0.00424631	0.00637287	0.0085142	0.00424631	0	0	0	0
Discobola_annulata_CNJAH008-12	25	0.00211865	0.00424631	0.00424631	0.00424631	0.00424631	0.00424631	0.00424631	0	0.0085142	0.0085142	0.00424631	0.00424631	0.00638307	0.00638307	0.00424631	0.00424631	0.00637287	0.0085142	0.00424631	0	0	0	0	0
Discobola_annulata_CNKJE536-14	26	0.00424631	0.00211865	0.00211865	0.00211865	0.00211865	0.00211865	0.00211865	0.00638307	0.0106647	0.0106647	0.00211865	0.00211865	0.00424631	0.00424631	0.00638307	0.00211865	0.0085142	0.0106647	0.00211865	0.00638307	0.00638307	0.00638307	0.00638307	0.00638307	0.00638307
Discobola_annulata_CNKJR088-14	27	0.00211865	0	0	0	0	0	0	0.00424631	0.0085142	0.0085142	0	0	0.00211865	0.00211865	0.00424631	0	0.00637287	0.0085142	0	0.00424631	0.00424631	0.00424631	0.00424631	0.00424631	0.00424631	0.00211865
Discobola_annulata_CNKLH085-15	28	0	0.00211865	0.00211865	0.00211865	0.00211865	0.00211865	0.00211865	0.00211865	0.00637287	0.00637287	0.00211865	0.00211865	0.00424631	0.00424631	0.00211865	0.00211865	0.00424067	0.00637287	0.00211865	0.00211865	0.00211865	0.00211865	0.00211865	0.00211865	0.00211865	0.00424631	0.00211865
Discobola_annulata_CNKOG032-14	29	0.00211865	0	0	0	0	0	0	0.00424631	0.0085142	0.0085142	0	0	0.00211865	0.00211865	0.00424631	0	0.00637287	0.0085142	0	0.00424631	0.00424631	0.00424631	0.00424631	0.00424631	0.00424631	0.00211865	0	0.00211865
Discobola_annulata_CNKOH364-14	30	0.00424631	0.00211865	0.00211865	0.00211865	0.00211865	0.00211865	0.00211865	0.00638307	0.0106647	0.0106647	0.00211865	0.00211865	0.00424631	0.00424631	0.00638307	0.00211865	0.0085142	0.0106647	0.00211865	0.00638307	0.00638307	0.00638307	0.00638307	0.00638307	0.00638307	0.00424631	0.00211865	0.00424631	0.00211865
Discobola_annulata_CNKOJ277-14	31	0.00211865	0	0	0	0	0	0	0.00424631	0.0085142	0.0085142	0	0	0.00211865	0.00211865	0.00424631	0	0.00637287	0.0085142	0	0.00424631	0.00424631	0.00424631	0.00424631	0.00424631	0.00424631	0.00211865	0	0.00211865	0	0.00211865
Discobola_annulata_CNKOK058-14	32	0.00211865	0	0	0	0	0	0	0.00424631	0.0085142	0.0085142	0	0	0.00211865	0.00211865	0.00424631	0	0.00637287	0.0085142	0	0.00424631	0.00424631	0.00424631	0.00424631	0.00424631	0.00424631	0.00211865	0	0.00211865	0	0.00211865	0
Discobola_annulata_CNKTE038-15	33	0.00211865	0.00424631	0.00424631	0.00424631	0.00424631	0.00424631	0.00424631	0	0.0085142	0.0085142	0.00424631	0.00424631	0.00638307	0.00638307	0.00424631	0.00424631	0.00637287	0.0085142	0.00424631	0	0	0	0	0	0	0.00638307	0.00424631	0.00211865	0.00424631	0.00638307	0.00424631	0.00424631
Discobola_annulata_CNKTE255-15	34	0.00211865	0.00424631	0.00424631	0.00424631	0.00424631	0.00424631	0.00424631	0	0.0085142	0.0085142	0.00424631	0.00424631	0.00638307	0.00638307	0.00424631	0.00424631	0.00637287	0.0085142	0.00424631	0	0	0	0	0	0	0.00638307	0.00424631	0.00211865	0.00424631	0.00638307	0.00424631	0.00424631	0
Discobola_annulata_CNKTG143-15	35	0.00211865	0.00424631	0.00424631	0.00424631	0.00424631	0.00424631	0.00424631	0	0.0085142	0.0085142	0.00424631	0.00424631	0.00638307	0.00638307	0.00424631	0.00424631	0.00637287	0.0085142	0.00424631	0	0	0	0	0	0	0.00638307	0.00424631	0.00211865	0.00424631	0.00638307	0.00424631	0.00424631	0	0
Discobola_annulata_CNKTG145-15	36	0.00211865	0.00424631	0.00424631	0.00424631	0.00424631	0.00424631	0.00424631	0	0.0085142	0.0085142	0.00424631	0.00424631	0.00638307	0.00638307	0.00424631	0.00424631	0.00637287	0.0085142	0.00424631	0	0	0	0	0	0	0.00638307	0.00424631	0.00211865	0.00424631	0.00638307	0.00424631	0.00424631	0	0	0
Discobola_annulata_CNKTG193-15	37	0.00211865	0.00424631	0.00424631	0.00424631	0.00424631	0.00424631	0.00424631	0	0.0085142	0.0085142	0.00424631	0.00424631	0.00638307	0.00638307	0.00424631	0.00424631	0.00637287	0.0085142	0.00424631	0	0	0	0	0	0	0.00638307	0.00424631	0.00211865	0.00424631	0.00638307	0.00424631	0.00424631	0	0	0	0
Discobola_annulata_CNMIM976-14	38	0.00638307	0.00424631	0.00424631	0.00424631	0.00424631	0.00424631	0.00424631	0.00852899	0.0128246	0.0128246	0.00424631	0.00424631	0.00638307	0.00638307	0.00852899	0.00424631	0.0106647	0.0128246	0.00424631	0.00852899	0.00852899	0.00852899	0.00852899	0.00852899	0.00852899	0.00638307	0.00424631	0.00638307	0.00424631	0.00638307	0.00424631	0.00424631	0.00852899	0.00852899	0.00852899	0.00852899	0.00852899
Discobola_annulata_CNPEE2093-14	39	0.00211865	0	0	0	0	0	0	0.00424631	0.0085142	0.0085142	0	0	0.00211865	0.00211865	0.00424631	0	0.00637287	0.0085142	0	0.00424631	0.00424631	0.00424631	0.00424631	0.00424631	0.00424631	0.00211865	0	0.00211865	0	0.00211865	0	0	0.00424631	0.00424631	0.00424631	0.00424631	0.00424631	0.00424631
Discobola_annulata_CNPKF2828-14	40	0.00424631	0.00211865	0.00211865	0.00211865	0.00211865	0.00211865	0.00211865	0.00638307	0.00637287	0.00637287	0.00211865	0.00211865	0.00424631	0.00424631	0.00638307	0.00211865	0.0085142	0.00637287	0.00211865	0.00638307	0.00638307	0.00638307	0.00638307	0.00638307	0.00638307	0.00424631	0.00211865	0.00424631	0.00211865	0.00424631	0.00211865	0.00211865	0.00638307	0.00638307	0.00638307	0.00638307	0.00638307	0.00638307	0.00211865
Discobola_annulata_CNPKM291-14	41	0.00211865	0	0	0	0	0	0	0.00424631	0.0085142	0.0085142	0	0	0.00211865	0.00211865	0.00424631	0	0.00637287	0.0085142	0	0.00424631	0.00424631	0.00424631	0.00424631	0.00424631	0.00424631	0.00211865	0	0.00211865	0	0.00211865	0	0	0.00424631	0.00424631	0.00424631	0.00424631	0.00424631	0.00424631	0	0.00211865
Discobola_annulata_CNPKO2302-14	42	0.00211865	0	0	0	0	0	0	0.00424631	0.0085142	0.0085142	0	0	0.00211865	0.00211865	0.00424631	0	0.00637287	0.0085142	0	0.00424631	0.00424631	0.00424631	0.00424631	0.00424631	0.00424631	0.00211865	0	0.00211865	0	0.00211865	0	0	0.00424631	0.00424631	0.00424631	0.00424631	0.00424631	0.00424631	0	0.00211865	0
Discobola_annulata_CNPKO2586-14	43	0.00424631	0.00211865	0.00211865	0.00211865	0.00211865	0.00211865	0.00211865	0.00638307	0.0106647	0.0106647	0.00211865	0.00211865	0.00424631	0.00424631	0.00638307	0.00211865	0.0085142	0.0106647	0.00211865	0.00638307	0.00638307	0.00638307	0.00638307	0.00638307	0.00638307	0.00424631	0.00211865	0.00424631	0.00211865	0.00424631	0.00211865	0.00211865	0.00638307	0.00638307	0.00638307	0.00638307	0.00638307	0.00638307	0.00211865	0.00424631	0.00211865	0.00211865
Discobola_annulata_CNPKO437-14	44	0.00211865	0	0	0	0	0	0	0.00424631	0.0085142	0.0085142	0	0	0.00211865	0.00211865	0.00424631	0	0.00637287	0.0085142	0	0.00424631	0.00424631	0.00424631	0.00424631	0.00424631	0.00424631	0.00211865	0	0.00211865	0	0.00211865	0	0	0.00424631	0.00424631	0.00424631	0.00424631	0.00424631	0.00424631	0	0.00211865	0	0	0.00211865
Discobola_annulata_CNPKO488-14	45	0.00211865	0	0	0	0	0	0	0.00424631	0.0085142	0.0085142	0	0	0.00211865	0.00211865	0.00424631	0	0.00637287	0.0085142	0	0.00424631	0.00424631	0.00424631	0.00424631	0.00424631	0.00424631	0.00211865	0	0.00211865	0	0.00211865	0	0	0.00424631	0.00424631	0.00424631	0.00424631	0.00424631	0.00424631	0	0.00211865	0	0	0.00211865	0
Discobola_annulata_CNRGJ159-15	46	0.00211865	0	0	0	0	0	0	0.00424631	0.0085142	0.0085142	0	0	0.00211865	0.00211865	0.00424631	0	0.00637287	0.0085142	0	0.00424631	0.00424631	0.00424631	0.00424631	0.00424631	0.00424631	0.00211865	0	0.00211865	0	0.00211865	0	0	0.00424631	0.00424631	0.00424631	0.00424631	0.00424631	0.00424631	0	0.00211865	0	0	0.00211865	0	0
Discobola_annulata_CNRGJ160-15	47	0.00211865	0	0	0	0	0	0	0.00424631	0.0085142	0.0085142	0	0	0.00211865	0.00211865	0.00424631	0	0.00637287	0.0085142	0	0.00424631	0.00424631	0.00424631	0.00424631	0.00424631	0.00424631	0.00211865	0	0.00211865	0	0.00211865	0	0	0.00424631	0.00424631	0.00424631	0.00424631	0.00424631	0.00424631	0	0.00211865	0	0	0.00211865	0	0	0
Discobola_annulata_CNRGT021-15	48	0.00211865	0	0	0	0	0	0	0.00424631	0.0085142	0.0085142	0	0	0.00211865	0.00211865	0.00424631	0	0.00637287	0.0085142	0	0.00424631	0.00424631	0.00424631	0.00424631	0.00424631	0.00424631	0.00211865	0	0.00211865	0	0.00211865	0	0	0.00424631	0.00424631	0.00424631	0.00424631	0.00424631	0.00424631	0	0.00211865	0	0	0.00211865	0	0	0	0
Discobola_annulata_CNTNK762-14	49	0.00211865	0.00424631	0.00424631	0.00424631	0.00424631	0.00424631	0.00424631	0.00424631	0.0085142	0.0085142	0.00424631	0.00424631	0.00638307	0.00211865	0.00424631	0.00424631	0.00637287	0.0085142	0.00424631	0.00424631	0.00424631	0.00424631	0.00424631	0.00424631	0.00424631	0.00638307	0.00424631	0.00211865	0.00424631	0.00638307	0.00424631	0.00424631	0.00424631	0.00424631	0.00424631	0.00424631	0.00424631	0.00852899	0.00424631	0.00638307	0.00424631	0.00424631	0.00638307	0.00424631	0.00424631	0.00424631	0.00424631	0.00424631
Discobola_annulata_ELPCA053-19	50	0.00638307	0.00424631	0.00424631	0.00424631	0.00424631	0.00424631	0.00424631	0.00852899	0.0128246	0.0128246	0.00424631	0.00424631	0.00638307	0.00638307	0.00852899	0.00424631	0.0106647	0.0128246	0.00424631	0.00852899	0.00852899	0.00852899	0.00852899	0.00852899	0.00852899	0.00638307	0.00424631	0.00638307	0.00424631	0.00638307	0.00424631	0.00424631	0.00852899	0.00852899	0.00852899	0.00852899	0.00852899	0.00852899	0.00424631	0.00638307	0.00424631	0.00424631	0.00638307	0.00424631	0.00424631	0.00424631	0.00424631	0.00424631
Discobola_annulata_ELPCC016-19	51	0.00424631	0.00211865	0.00211865	0.00211865	0.00211865	0.00211865	0.00211865	0.00638307	0.0106647	0.0106647	0.00211865	0.00211865	0.00424631	0.00424631	0.00638307	0.00211865	0.0085142	0.0106647	0.00211865	0.00638307	0.00638307	0.00638307	0.00638307	0.00638307	0.00638307	0.00424631	0.00211865	0.00424631	0.00211865	0.00424631	0.00211865	0.00211865	0.00638307	0.00638307	0.00638307	0.00638307	0.00638307	0.00638307	0.00211865	0.00424631	0.00211865	0.00211865	0.00424631	0.00211865	0.00211865	0.00211865	0.00211865	0.00211865
Discobola_annulata_GMGAA002-13	52	0.00211865	0	0	0	0	0	0	0.00424631	0.0085142	0.0085142	0	0	0.00211865	0.00211865	0.00424631	0	0.00637287	0.0085142	0	0.00424631	0.00424631	0.00424631	0.00424631	0.00424631	0.00424631	0.00211865	0	0.00211865	0	0.00211865	0	0	0.00424631	0.00424631	0.00424631	0.00424631	0.00424631	0.00424631	0	0.00211865	0	0	0.00211865	0	0	0	0	0
Discobola_annulata_GMOAD098-21	53	0.00211865	0.00424631	0.00424631	0.00424631	0.00424631	0.00424631	0.00424631	0.00424631	0.0085142	0.0085142	0.00424631	0.00424631	0.00638307	0.00638307	0.00424631	0.00424631	0.00637287	0.0085142	0.00424631	0.00424631	0.00424631	0.00424631	0.00424631	0.00424631	0.00424631	0.00638307	0.00424631	0.00211865	0.00424631	0.00638307	0.00424631	0.00424631	0.00424631	0.00424631	0.00424631	0.00424631	0.00424631	0.00852899	0.00424631	0.00638307	0.00424631	0.00424631	0.00638307	0.00424631	0.00424631	0.00424631	0.00424631	0.00424631
Discobola_annulata_GMOTM172-19	54	0	0.00211865	0.00211865	0.00211865	0.00211865	0.00211865	0.00211865	0.00211865	0.00637287	0.00637287	0.00211865	0.00211865	0.00424631	0.00424631	0.00211865	0.00211865	0.00424067	0.00637287	0.00211865	0.00211865	0.00211865	0.00211865	0.00211865	0.00211865	0.00211865	0.00424631	0.00211865	0	0.00211865	0.00424631	0.00211865	0.00211865	0.00211865	0.00211865	0.00211865	0.00211865	0.00211865	0.00638307	0.00211865	0.00424631	0.00211865	0.00211865	0.00424631	0.00211865	0.00211865	0.00211865	0.00211865	0.00211865
Discobola_annulata_GMOTM175-19	55	0	0.00211865	0.00211865	0.00211865	0.00211865	0.00211865	0.00211865	0.00211865	0.00637287	0.00637287	0.00211865	0.00211865	0.00424631	0.00424631	0.00211865	0.00211865	0.00424067	0.00637287	0.00211865	0.00211865	0.00211865	0.00211865	0.00211865	0.00211865	0.00211865	0.00424631	0.00211865	0	0.00211865	0.00424631	0.00211865	0.00211865	0.00211865	0.00211865	0.00211865	0.00211865	0.00211865	0.00638307	0.00211865	0.00424631	0.00211865	0.00211865	0.00424631	0.00211865	0.00211865	0.00211865	0.00211865	0.00211865
Discobola_annulata_GMOTM177-19	56	0	0.00211865	0.00211865	0.00211865	0.00211865	0.00211865	0.00211865	0.00211865	0.00637287	0.00637287	0.00211865	0.00211865	0.00424631	0.00424631	0.00211865	0.00211865	0.00424067	0.00637287	0.00211865	0.00211865	0.00211865	0.00211865	0.00211865	0.00211865	0.00211865	0.00424631	0.00211865	0	0.00211865	0.00424631	0.00211865	0.00211865	0.00211865	0.00211865	0.00211865	0.00211865	0.00211865	0.00638307	0.00211865	0.00424631	0.00211865	0.00211865	0.00424631	0.00211865	0.00211865	0.00211865	0.00211865	0.00211865
Discobola_annulata_OPPHE1523-17	57	0.00211865	0	0	0	0	0	0	0.00424631	0.0085142	0.0085142	0	0	0.00211865	0.00211865	0.00424631	0	0.00637287	0.0085142	0	0.00424631	0.00424631	0.00424631	0.00424631	0.00424631	0.00424631	0.00211865	0	0.00211865	0	0.00211865	0	0	0.00424631	0.00424631	0.00424631	0.00424631	0.00424631	0.00424631	0	0.00211865	0	0	0.00211865	0	0	0	0	0
Discobola_annulata_RBINA4334-13	58	0.00211865	0	0	0	0	0	0	0.00424631	0.0085142	0.0085142	0	0	0.00211865	0.00211865	0.00424631	0	0.00637287	0.0085142	0	0.00424631	0.00424631	0.00424631	0.00424631	0.00424631	0.00424631	0.00211865	0	0.00211865	0	0.00211865	0	0	0.00424631	0.00424631	0.00424631	0.00424631	0.00424631	0.00424631	0	0.00211865	0	0	0.00211865	0	0	0	0	0
Discobola_annulata_RBINA4336-13	59	0.00211865	0	0	0	0	0	0	0.00424631	0.0085142	0.0085142	0	0	0.00211865	0.00211865	0.00424631	0	0.00637287	0.0085142	0	0.00424631	0.00424631	0.00424631	0.00424631	0.00424631	0.00424631	0.00211865	0	0.00211865	0	0.00211865	0	0	0.00424631	0.00424631	0.00424631	0.00424631	0.00424631	0.00424631	0	0.00211865	0	0	0.00211865	0	0	0	0	0
Discobola_annulata_SMTPD2567-13	60	0.00211865	0	0	0	0	0	0	0.00424631	0.0085142	0.0085142	0	0	0.00211865	0.00211865	0.00424631	0	0.00637287	0.0085142	0	0.00424631	0.00424631	0.00424631	0.00424631	0.00424631	0.00424631	0.00211865	0	0.00211865	0	0.00211865	0	0	0.00424631	0.00424631	0.00424631	0.00424631	0.00424631	0.00424631	0	0.00211865	0	0	0.00211865	0	0	0	0	0
Discobola_annulata_SMTPD2980-13	61	0.00211865	0	0	0	0	0	0	0.00424631	0.0085142	0.0085142	0	0	0.00211865	0.00211865	0.00424631	0	0.00637287	0.0085142	0	0.00424631	0.00424631	0.00424631	0.00424631	0.00424631	0.00424631	0.00211865	0	0.00211865	0	0.00211865	0	0	0.00424631	0.00424631	0.00424631	0.00424631	0.00424631	0.00424631	0	0.00211865	0	0	0.00211865	0	0	0	0	0
Discobola_annulata_SMTPD3000-13	62	0.00211865	0	0	0	0	0	0	0.00424631	0.0085142	0.0085142	0	0	0.00211865	0.00211865	0.00424631	0	0.00637287	0.0085142	0	0.00424631	0.00424631	0.00424631	0.00424631	0.00424631	0.00424631	0.00211865	0	0.00211865	0	0.00211865	0	0	0.00424631	0.00424631	0.00424631	0.00424631	0.00424631	0.00424631	0	0.00211865	0	0	0.00211865	0	0	0	0	0
Discobola_annulata_SMTPD3080-13	63	0.00424631	0.00211865	0.00211865	0.00211865	0.00211865	0.00211865	0.00211865	0.00638307	0.0106647	0.0106647	0.00211865	0.00211865	0.00424631	0.00424631	0.00638307	0.00211865	0.0085142	0.0106647	0.00211865	0.00638307	0.00638307	0.00638307	0.00638307	0.00638307	0.00638307	0.00424631	0.00211865	0.00424631	0.00211865	0.00424631	0.00211865	0.00211865	0.00638307	0.00638307	0.00638307	0.00638307	0.00638307	0.00638307	0.00211865	0.00424631	0.00211865	0.00211865	0.00424631	0.00211865	0.00211865	0.00211865	0.00211865	0.00211865
Discobola_annulata_SMTPD4148-13	64	0.00211865	0	0	0	0	0	0	0.00424631	0.0085142	0.0085142	0	0	0.00211865	0.00211865	0.00424631	0	0.00637287	0.0085142	0	0.00424631	0.00424631	0.00424631	0.00424631	0.00424631	0.00424631	0.00211865	0	0.00211865	0	0.00211865	0	0	0.00424631	0.00424631	0.00424631	0.00424631	0.00424631	0.00424631	0	0.00211865	0	0	0.00211865	0	0	0	0	0
Discobola_annulata_SMTPI5881-14	65	0.00211865	0	0	0	0	0	0	0.00424631	0.0085142	0.0085142	0	0	0.00211865	0.00211865	0.00424631	0	0.00637287	0.0085142	0	0.00424631	0.00424631	0.00424631	0.00424631	0.00424631	0.00424631	0.00211865	0	0.00211865	0	0.00211865	0	0	0.00424631	0.00424631	0.00424631	0.00424631	0.00424631	0.00424631	0	0.00211865	0	0	0.00211865	0	0	0	0	0
Discobola_annulata_SMTPJ1237-14	66	0.00211865	0	0	0	0	0	0	0.00424631	0.0085142	0.0085142	0	0	0.00211865	0.00211865	0.00424631	0	0.00637287	0.0085142	0	0.00424631	0.00424631	0.00424631	0.00424631	0.00424631	0.00424631	0.00211865	0	0.00211865	0	0.00211865	0	0	0.00424631	0.00424631	0.00424631	0.00424631	0.00424631	0.00424631	0	0.00211865	0	0	0.00211865	0	0	0	0	0
Discobola_annulata_SMTPJ2555-14	67	0.00211865	0	0	0	0	0	0	0.00424631	0.0085142	0.0085142	0	0	0.00211865	0.00211865	0.00424631	0	0.00637287	0.0085142	0	0.00424631	0.00424631	0.00424631	0.00424631	0.00424631	0.00424631	0.00211865	0	0.00211865	0	0.00211865	0	0	0.00424631	0.00424631	0.00424631	0.00424631	0.00424631	0.00424631	0	0.00211865	0	0	0.00211865	0	0	0	0	0
Discobola_annulata_SMTPJ5690-14	68	0.00211865	0	0	0	0	0	0	0.00424631	0.0085142	0.0085142	0	0	0.00211865	0.00211865	0.00424631	0	0.00637287	0.0085142	0	0.00424631	0.00424631	0.00424631	0.00424631	0.00424631	0.00424631	0.00211865	0	0.00211865	0	0.00211865	0	0	0.00424631	0.00424631	0.00424631	0.00424631	0.00424631	0.00424631	0	0.00211865	0	0	0.00211865	0	0	0	0	0
Discobola_annulata_SMTPO5187-15	69	0.00211865	0	0	0	0	0	0	0.00424631	0.0085142	0.0085142	0	0	0.00211865	0.00211865	0.00424631	0	0.00637287	0.0085142	0	0.00424631	0.00424631	0.00424631	0.00424631	0.00424631	0.00424631	0.00211865	0	0.00211865	0	0.00211865	0	0	0.00424631	0.00424631	0.00424631	0.00424631	0.00424631	0.00424631	0	0.00211865	0	0	0.00211865	0	0	0	0	0
Discobola_annulata_SSPAD001-13	70	0.00424631	0.00211865	0.00211865	0.00211865	0.00211865	0.00211865	0.00211865	0.00638307	0.00637287	0.00637287	0.00211865	0.00211865	0.00424631	0.00424631	0.00638307	0.00211865	0.0085142	0.00637287	0.00211865	0.00638307	0.00638307	0.00638307	0.00638307	0.00638307	0.00638307	0.00424631	0.00211865	0.00424631	0.00211865	0.00424631	0.00211865	0.00211865	0.00638307	0.00638307	0.00638307	0.00638307	0.00638307	0.00638307	0.00211865	0	0.00211865	0.00211865	0.00424631	0.00211865	0.00211865	0.00211865	0.00211865	0.00211865
Discobola_annulata_SSWLD6318-13	71	0.00424067	0.00637287	0.00637287	0.00637287	0.00637287	0.00637287	0.00637287	0.00211753	0.0106521	0.0106521	0.00637287	0.00637287	0.0085142	0.0085142	0.00637287	0.00637287	0.00850622	0.0106521	0.00637287	0.00211753	0.00211753	0.00211753	0.00211753	0.00211753	0.00211753	0.0085142	0.00637287	0.00424067	0.00637287	0.0085142	0.00637287	0.00637287	0.00211753	0.00211753	0.00211753	0.00211753	0.00211753	0.0106647	0.00637287	0.0085142	0.00637287	0.00637287	0.0085142	0.00637287	0.00637287	0.00637287	0.00637287	0.00637287
Discobola_annulata_SSWLD6322-13	72	0.00424067	0.00637287	0.00637287	0.00637287	0.00637287	0.00637287	0.00637287	0.00211753	0.0106521	0.0106521	0.00637287	0.00637287	0.0085142	0.0085142	0.00637287	0.00637287	0.00850622	0.0106521	0.00637287	0.00211753	0.00211753	0.00211753	0.00211753	0.00211753	0.00211753	0.0085142	0.00637287	0.00424067	0.00637287	0.0085142	0.00637287	0.00637287	0.00211753	0.00211753	0.00211753	0.00211753	0.00211753	0.0106647	0.00637287	0.0085142	0.00637287	0.00637287	0.0085142	0.00637287	0.00637287	0.00637287	0.00637287	0.00637287
Discobola_annulata_SSWLD6331-13	73	0.00424067	0.00637287	0.00637287	0.00637287	0.00637287	0.00637287	0.00637287	0.00211753	0.0106521	0.0106521	0.00637287	0.00637287	0.0085142	0.0085142	0.00637287	0.00637287	0.00850622	0.0106521	0.00637287	0.00211753	0.00211753	0.00211753	0.00211753	0.00211753	0.00211753	0.0085142	0.00637287	0.00424067	0.00637287	0.0085142	0.00637287	0.00637287	0.00211753	0.00211753	0.00211753	0.00211753	0.00211753	0.0106647	0.00637287	0.0085142	0.00637287	0.00637287	0.0085142	0.00637287	0.00637287	0.00637287	0.00637287	0.00637287
Discobola_annulata_SSWLD6334-13	74	0.00424067	0.00637287	0.00637287	0.00637287	0.00637287	0.00637287	0.00637287	0.00211753	0.0106521	0.0106521	0.00637287	0.00637287	0.0085142	0.0085142	0.00637287	0.00637287	0.00850622	0.0106521	0.00637287	0.00211753	0.00211753	0.00211753	0.00211753	0.00211753	0.00211753	0.0085142	0.00637287	0.00424067	0.00637287	0.0085142	0.00637287	0.00637287	0.00211753	0.00211753	0.00211753	0.00211753	0.00211753	0.0106647	0.00637287	0.0085142	0.00637287	0.00637287	0.0085142	0.00637287	0.00637287	0.00637287	0.00637287	0.00637287
Discobola_annulata_SSWLD6335-13	75	0.00424067	0.00637287	0.00637287	0.00637287	0.00637287	0.00637287	0.00637287	0.00211753	0.0106521	0.0106521	0.00637287	0.00637287	0.0085142	0.0085142	0.00637287	0.00637287	0.00850622	0.0106521	0.00637287	0.00211753	0.00211753	0.00211753	0.00211753	0.00211753	0.00211753	0.0085142	0.00637287	0.00424067	0.00637287	0.0085142	0.00637287	0.00637287	0.00211753	0.00211753	0.00211753	0.00211753	0.00211753	0.0106647	0.00637287	0.0085142	0.00637287	0.00637287	0.0085142	0.00637287	0.00637287	0.00637287	0.00637287	0.00637287
Discobola_annulata_SSWLD6340-13	76	0.00424067	0.00637287	0.00637287	0.00637287	0.00637287	0.00637287	0.00637287	0.00211753	0.0106521	0.0106521	0.00637287	0.00637287	0.0085142	0.0085142	0.00637287	0.00637287	0.00850622	0.0106521	0.00637287	0.00211753	0.00211753	0.00211753	0.00211753	0.00211753	0.00211753	0.0085142	0.00637287	0.00424067	0.00637287	0.0085142	0.00637287	0.00637287	0.00211753	0.00211753	0.00211753	0.00211753	0.00211753	0.0106647	0.00637287	0.0085142	0.00637287	0.00637287	0.0085142	0.00637287	0.00637287	0.00637287	0.00637287	0.00637287
Discobola_annulata_SSWLD6341-13	77	0.00424067	0.00637287	0.00637287	0.00637287	0.00637287	0.00637287	0.00637287	0.00211753	0.0106521	0.0106521	0.00637287	0.00637287	0.0085142	0.0085142	0.00637287	0.00637287	0.00850622	0.0106521	0.00637287	0.00211753	0.00211753	0.00211753	0.00211753	0.00211753	0.00211753	0.0085142	0.00637287	0.00424067	0.00637287	0.0085142	0.00637287	0.00637287	0.00211753	0.00211753	0.00211753	0.00211753	0.00211753	0.0106647	0.00637287	0.0085142	0.00637287	0.00637287	0.0085142	0.00637287	0.00637287	0.00637287	0.00637287	0.00637287
Discobola_annulata_SSWLD6346-13	78	0.00424067	0.00637287	0.00637287	0.00637287	0.00637287	0.00637287	0.00637287	0.00211753	0.0106521	0.0106521	0.00637287	0.00637287	0.0085142	0.0085142	0.00637287	0.00637287	0.00850622	0.0106521	0.00637287	0.00211753	0.00211753	0.00211753	0.00211753	0.00211753	0.00211753	0.0085142	0.00637287	0.00424067	0.00637287	0.0085142	0.00637287	0.00637287	0.00211753	0.00211753	0.00211753	0.00211753	0.00211753	0.0106647	0.00637287	0.0085142	0.00637287	0.00637287	0.0085142	0.00637287	0.00637287	0.00637287	0.00637287	0.00637287
Discobola_annulata_SSWLD6347-13	79	0.00424067	0.00637287	0.00637287	0.00637287	0.00637287	0.00637287	0.00637287	0.00211753	0.0106521	0.0106521	0.00637287	0.00637287	0.0085142	0.0085142	0.00637287	0.00637287	0.00850622	0.0106521	0.00637287	0.00211753	0.00211753	0.00211753	0.00211753	0.00211753	0.00211753	0.0085142	0.00637287	0.00424067	0.00637287	0.0085142	0.00637287	0.00637287	0.00211753	0.00211753	0.00211753	0.00211753	0.00211753	0.0106647	0.00637287	0.0085142	0.00637287	0.00637287	0.0085142	0.00637287	0.00637287	0.00637287	0.00637287	0.00637287
Discobola_annulata_SSWLD6348-13	80	0.00424067	0.00637287	0.00637287	0.00637287	0.00637287	0.00637287	0.00637287	0.00211753	0.0106521	0.0106521	0.00637287	0.00637287	0.0085142	0.0085142	0.00637287	0.00637287	0.00850622	0.0106521	0.00637287	0.00211753	0.00211753	0.00211753	0.00211753	0.00211753	0.00211753	0.0085142	0.00637287	0.00424067	0.00637287	0.0085142	0.00637287	0.00637287	0.00211753	0.00211753	0.00211753	0.00211753	0.00211753	0.0106647	0.00637287	0.0085142	0.00637287	0.00637287	0.0085142	0.00637287	0.00637287	0.00637287	0.00637287	0.00637287
Discobola_annulata_SSWLD6349-13	81	0.00424067	0.00637287	0.00637287	0.00637287	0.00637287	0.00637287	0.00637287	0.00211753	0.0106521	0.0106521	0.00637287	0.00637287	0.0085142	0.0085142	0.00637287	0.00637287	0.00850622	0.0106521	0.00637287	0.00211753	0.00211753	0.00211753	0.00211753	0.00211753	0.00211753	0.0085142	0.00637287	0.00424067	0.00637287	0.0085142	0.00637287	0.00637287	0.00211753	0.00211753	0.00211753	0.00211753	0.00211753	0.0106647	0.00637287	0.0085142	0.00637287	0.00637287	0.0085142	0.00637287	0.00637287	0.00637287	0.00637287	0.00637287
Discobola_annulata_SSWLF5183-13	82	0.00424067	0.00637287	0.00637287	0.00637287	0.00637287	0.00637287	0.00637287	0.00211753	0.0106521	0.0106521	0.00637287	0.00637287	0.0085142	0.0085142	0.00637287	0.00637287	0.00850622	0.0106521	0.00637287	0.00211753	0.00211753	0.00211753	0.00211753	0.00211753	0.00211753	0.0085142	0.00637287	0.00424067	0.00637287	0.0085142	0.00637287	0.00637287	0.00211753	0.00211753	0.00211753	0.00211753	0.00211753	0.0106647	0.00637287	0.0085142	0.00637287	0.00637287	0.0085142	0.00637287	0.00637287	0.00637287	0.00637287	0.00637287
Discobola_annulata_TTDFW742-08	83	0.00211865	0	0	0	0	0	0	0.00424631	0.0085142	0.0085142	0	0	0.00211865	0.00211865	0.00424631	0	0.00637287	0.0085142	0	0.00424631	0.00424631	0.00424631	0.00424631	0.00424631	0.00424631	0.00211865	0	0.00211865	0	0.00211865	0	0	0.00424631	0.00424631	0.00424631	0.00424631	0.00424631	0.00424631	0	0.00211865	0	0	0.00211865	0	0	0	0	0
Discobola_annulata_TTDFW771-08	84	0.00211865	0	0	0	0	0	0	0.00424631	0.0085142	0.0085142	0	0	0.00211865	0.00211865	0.00424631	0	0.00637287	0.0085142	0	0.00424631	0.00424631	0.00424631	0.00424631	0.00424631	0.00424631	0.00211865	0	0.00211865	0	0.00211865	0	0	0.00424631	0.00424631	0.00424631	0.00424631	0.00424631	0.00424631	0	0.00211865	0	0	0.00211865	0	0	0	0	0
Discobola_annulata_TTMDJ648-10	85	0.00211865	0	0	0	0	0	0	0.00424631	0.0085142	0.0085142	0	0	0.00211865	0.00211865	0.00424631	0	0.00637287	0.0085142	0	0.00424631	0.00424631	0.00424631	0.00424631	0.00424631	0.00424631	0.00211865	0	0.00211865	0	0.00211865	0	0	0.00424631	0.00424631	0.00424631	0.00424631	0.00424631	0.00424631	0	0.00211865	0	0	0.00211865	0	0	0	0	0
Discobola_annulata_AMTPD3894-15	86	0.0530837	0.0554202	0.0554202	0.0554202	0.0554202	0.0554202	0.0554202	0.0554202	0.0553282	0.0553282	0.0554202	0.0554202	0.0577676	0.0554202	0.0554202	0.0554202	0.0576701	0.0553282	0.0554202	0.0554202	0.0554202	0.0554202	0.0554202	0.0554202	0.0554202	0.0577676	0.0554202	0.0530837	0.0554202	0.0577676	0.0554202	0.0554202	0.0554202	0.0554202	0.0554202	0.0554202	0.0554202	0.0554202	0.0554202	0.0530837	0.0554202	0.0554202	0.0577676	0.0554202	0.0554202	0.0554202	0.0554202	0.0554202
Discobola_annulata_GMGRF5361-13	87	0.0530837	0.0554202	0.0554202	0.0554202	0.0554202	0.0554202	0.0554202	0.0554202	0.0553282	0.0553282	0.0554202	0.0554202	0.0577676	0.0554202	0.0554202	0.0554202	0.0576701	0.0553282	0.0554202	0.0554202	0.0554202	0.0554202	0.0554202	0.0554202	0.0554202	0.0577676	0.0554202	0.0530837	0.0554202	0.0577676	0.0554202	0.0554202	0.0554202	0.0554202	0.0554202	0.0554202	0.0554202	0.0554202	0.0554202	0.0530837	0.0554202	0.0554202	0.0577676	0.0554202	0.0554202	0.0554202	0.0554202	0.0554202
Discobola_annulata_GMGRF2811-13	88	0.0530837	0.0554202	0.0554202	0.0554202	0.0554202	0.0554202	0.0554202	0.0554202	0.0553282	0.0553282	0.0554202	0.0554202	0.0577676	0.0554202	0.0554202	0.0554202	0.0576701	0.0553282	0.0554202	0.0554202	0.0554202	0.0554202	0.0554202	0.0554202	0.0554202	0.0577676	0.0554202	0.0530837	0.0554202	0.0577676	0.0554202	0.0554202	0.0554202	0.0554202	0.0554202	0.0554202	0.0554202	0.0554202	0.0554202	0.0530837	0.0554202	0.0554202	0.0577676	0.0554202	0.0554202	0.0554202	0.0554202	0.0554202
Discobola_annulata_FINTI373-12	89	0.0602366	0.0578725	0.0578725	0.0578725	0.0578725	0.0578725	0.0578725	0.0626119	0.0624958	0.0624958	0.0578725	0.0578725	0.0602366	0.0602366	0.0626119	0.0578725	0.0648767	0.0624958	0.0578725	0.0626119	0.0626119	0.0626119	0.0626119	0.0626119	0.0626119	0.0602366	0.0578725	0.0602366	0.0578725	0.0602366	0.0578725	0.0578725	0.0626119	0.0626119	0.0626119	0.0626119	0.0626119	0.0578725	0.0578725	0.0555196	0.0578725	0.0578725	0.0602366	0.0578725	0.0578725	0.0578725	0.0578725	0.0578725
Discobola_annulata_GBMNF28256-22	90	0.0578725	0.0555196	0.0555196	0.0555196	0.0555196	0.0555196	0.0555196	0.0602366	0.0601261	0.0601261	0.0555196	0.0555196	0.0578725	0.0578725	0.0602366	0.0555196	0.0624958	0.0601261	0.0555196	0.0602366	0.0602366	0.0602366	0.0602366	0.0602366	0.0602366	0.0578725	0.0555196	0.0578725	0.0555196	0.0578725	0.0555196	0.0555196	0.0602366	0.0602366	0.0602366	0.0602366	0.0602366	0.0555196	0.0555196	0.0531776	0.0555196	0.0555196	0.0578725	0.0555196	0.0555196	0.0555196	0.0555196	0.0555196
Discobola_annulata_FINTI136-11	91	0.0626119	0.0602366	0.0602366	0.0602366	0.0602366	0.0602366	0.0602366	0.0649985	0.0648767	0.0648767	0.0602366	0.0602366	0.0626119	0.0626119	0.0649985	0.0602366	0.0672691	0.0648767	0.0602366	0.0649985	0.0649985	0.0649985	0.0649985	0.0649985	0.0649985	0.0626119	0.0602366	0.0626119	0.0602366	0.0626119	0.0602366	0.0602366	0.0649985	0.0649985	0.0649985	0.0649985	0.0649985	0.0602366	0.0602366	0.0578725	0.0602366	0.0602366	0.0578725	0.0602366	0.0602366	0.0602366	0.0602366	0.0602366
Discobola_annulata_DBDIC001-25	92	0.0459495	0.0482379	0.0482379	0.0482379	0.0482379	0.0482379	0.0482379	0.0482379	0.0481841	0.045901	0.0482379	0.0482379	0.0505367	0.0505367	0.0482379	0.0482379	0.0504777	0.0481841	0.0482379	0.0482379	0.0482379	0.0482379	0.0482379	0.0482379	0.0482379	0.0505367	0.0482379	0.0459495	0.0482379	0.0505367	0.0482379	0.0482379	0.0482379	0.0482379	0.0482379	0.0482379	0.0482379	0.0482379	0.0482379	0.0459495	0.0482379	0.0482379	0.0505367	0.0482379	0.0482379	0.0482379	0.0482379	0.0482379
Discobola_annulata_DBDIC002-25	93	0.0482379	0.0505367	0.0505367	0.0505367	0.0505367	0.0505367	0.0505367	0.0505367	0.0504777	0.0504777	0.0505367	0.0505367	0.0528462	0.0528462	0.0505367	0.0505367	0.0527818	0.0504777	0.0505367	0.0505367	0.0505367	0.0505367	0.0505367	0.0505367	0.0505367	0.0528462	0.0505367	0.0482379	0.0505367	0.0528462	0.0505367	0.0505367	0.0505367	0.0505367	0.0505367	0.0505367	0.0505367	0.0505367	0.0505367	0.0482379	0.0505367	0.0505367	0.0528462	0.0505367	0.0505367	0.0505367	0.0505367	0.0505367
Discobola_annulata_ZMBN211-16	94	0.0969668	0.0945455	0.0945455	0.0945455	0.0945455	0.0945455	0.0945455	0.0969668	0.0945241	0.0969395	0.0945455	0.0945455	0.0945455	0.0969668	0.0993999	0.0945455	0.0970026	0.0945241	0.0945455	0.0969668	0.0969668	0.0969668	0.0969668	0.0969668	0.0969668	0.0969668	0.0945455	0.0969668	0.0945455	0.0969668	0.0945455	0.0945455	0.0969668	0.0969668	0.0969668	0.0969668	0.0969668	0.0945455	0.0945455	0.0921359	0.0945455	0.0945455	0.0969668	0.0945455	0.0945455	0.0945455	0.0945455	0.0945455
Discobola_annulata_TIPNO021-17	95	0.0993999	0.0969668	0.0969668	0.0969668	0.0969668	0.0969668	0.0969668	0.0993999	0.0969395	0.0993667	0.0969668	0.0969668	0.0969668	0.0993999	0.101845	0.0969668	0.0994417	0.0969395	0.0969668	0.0993999	0.0993999	0.0993999	0.0993999	0.0993999	0.0993999	0.0993999	0.0969668	0.0993999	0.0969668	0.0993999	0.0969668	0.0969668	0.0993999	0.0993999	0.0993999	0.0993999	0.0993999	0.0969668	0.0969668	0.0945455	0.0969668	0.0969668	0.0993999	0.0969668	0.0969668	0.0969668	0.0969668	0.0969668
Discobola_armorica_DBDIC003-25	96	0.102703	0.105222	0.105222	0.105222	0.105222	0.105222	0.105222	0.100197	0.10008	0.105092	0.105222	0.105222	0.107754	0.107754	0.105222	0.105222	0.102835	0.10008	0.105222	0.100197	0.100197	0.100197	0.100197	0.100197	0.100197	0.107754	0.105222	0.102703	0.105222	0.102703	0.105222	0.105222	0.100197	0.100197	0.100197	0.100197	0.100197	0.100197	0.105222	0.102703	0.105222	0.105222	0.107754	0.105222	0.105222	0.105222	0.105222	0.105222
Discobola_armorica_DBDIC004-25	97	0.10749	0.110021	0.110021	0.110021	0.110021	0.110021	0.110021	0.110021	0.104858	0.109895	0.110021	0.110021	0.112566	0.10749	0.110021	0.110021	0.107617	0.104858	0.110021	0.110021	0.110021	0.110021	0.110021	0.110021	0.110021	0.112566	0.110021	0.10749	0.110021	0.112566	0.110021	0.110021	0.110021	0.110021	0.110021	0.110021	0.110021	0.104971	0.110021	0.10749	0.110021	0.110021	0.112566	0.110021	0.110021	0.110021	0.110021	0.110021
Discobola_australis_AUTIP008-11	98	0.0829961	0.0805865	0.0805865	0.0805865	0.0805865	0.0805865	0.0805865	0.0854174	0.0853365	0.0902027	0.0805865	0.0805865	0.0829961	0.0781884	0.0805865	0.0805865	0.0829211	0.0853365	0.0805865	0.0854174	0.0854174	0.0854174	0.0854174	0.0854174	0.0854174	0.0829961	0.0805865	0.0829961	0.0805865	0.0829961	0.0805865	0.0805865	0.0854174	0.0854174	0.0854174	0.0854174	0.0854174	0.0805865	0.0805865	0.0829961	0.0805865	0.0805865	0.0829961	0.0805865	0.0805865	0.0805865	0.0805865	0.0805865
Discobola_australis_DPAS1089-12	99	0.0805865	0.0781884	0.0781884	0.0781884	0.0781884	0.0781884	0.0781884	0.0829961	0.0829211	0.0877637	0.0781884	0.0781884	0.0805865	0.0758017	0.0781884	0.0781884	0.0805172	0.0829211	0.0781884	0.0829961	0.0829961	0.0829961	0.0829961	0.0829961	0.0829961	0.0805865	0.0781884	0.0805865	0.0781884	0.0805865	0.0781884	0.0781884	0.0829961	0.0829961	0.0829961	0.0829961	0.0829961	0.0829961	0.0781884	0.0805865	0.0781884	0.0781884	0.0805865	0.0781884	0.0781884	0.0781884	0.0781884	0.0781884
Discobola_australis_TOA012-11	100	0.0829961	0.0805865	0.0805865	0.0805865	0.0805865	0.0805865	0.0805865	0.0854174	0.0853365	0.0902027	0.0805865	0.0805865	0.0829961	0.0781884	0.0805865	0.0805865	0.0829211	0.0853365	0.0805865	0.0854174	0.0854174	0.0854174	0.0854174	0.0854174	0.0854174	0.0829961	0.0805865	0.0829961	0.0805865	0.0781884	0.0805865	0.0805865	0.0854174	0.0854174	0.0854174	0.0854174	0.0854174	0.0758017	0.0805865	0.0829961	0.0805865	0.0805865	0.0829961	0.0805865	0.0805865	0.0805865	0.0805865	0.0805865
Discobola_australis_TOA343-14	101	0.0805865	0.0781884	0.0781884	0.0781884	0.0781884	0.0781884	0.0781884	0.0829961	0.0829211	0.0877637	0.0781884	0.0781884	0.0805865	0.0758017	0.0781884	0.0781884	0.0805172	0.0829211	0.0781884	0.0829961	0.0829961	0.0829961	0.0829961	0.0829961	0.0829961	0.0805865	0.0781884	0.0805865	0.0781884	0.0805865	0.0781884	0.0781884	0.0829961	0.0829961	0.0829961	0.0829961	0.0829961	0.0781884	0.0781884	0.0805865	0.0781884	0.0781884	0.0805865	0.0781884	0.0781884	0.0781884	0.0781884	0.0781884
Discobola_australis_TOA344-14	102	0.0829961	0.0805865	0.0805865	0.0805865	0.0805865	0.0805865	0.0805865	0.0854174	0.0805172	0.0853365	0.0805865	0.0805865	0.0829961	0.0781884	0.0854174	0.0805865	0.0877637	0.0805172	0.0805865	0.0854174	0.0854174	0.0854174	0.0854174	0.0854174	0.0854174	0.0829961	0.0805865	0.0829961	0.0805865	0.0781884	0.0805865	0.0805865	0.0854174	0.0854174	0.0854174	0.0854174	0.0854174	0.0805865	0.0805865	0.0781884	0.0805865	0.0805865	0.0829961	0.0805865	0.0805865	0.0805865	0.0805865	0.0805865
Discobola_caesarea_FINTI131-11	103	0.0969668	0.0945455	0.0945455	0.0945455	0.0945455	0.0945455	0.0945455	0.0969668	0.0945241	0.0969395	0.0945455	0.0945455	0.0945455	0.0969668	0.0993999	0.0945455	0.0970026	0.0945241	0.0945455	0.0969668	0.0969668	0.0969668	0.0969668	0.0969668	0.0969668	0.0969668	0.0945455	0.0969668	0.0945455	0.0969668	0.0945455	0.0945455	0.0969668	0.0969668	0.0969668	0.0969668	0.0969668	0.0945455	0.0945455	0.0921359	0.0945455	0.0945455	0.0969668	0.0945455	0.0945455	0.0945455	0.0945455	0.0945455
Discobola_caesarea_FINTI822-12	104	0.0969668	0.0945455	0.0945455	0.0945455	0.0945455	0.0945455	0.0945455	0.0969668	0.0945241	0.0969395	0.0945455	0.0945455	0.0945455	0.0969668	0.0993999	0.0945455	0.0970026	0.0945241	0.0945455	0.0969668	0.0969668	0.0969668	0.0969668	0.0969668	0.0969668	0.0969668	0.0945455	0.0969668	0.0945455	0.0969668	0.0945455	0.0945455	0.0969668	0.0969668	0.0969668	0.0969668	0.0969668	0.0945455	0.0945455	0.0921359	0.0945455	0.0945455	0.0969668	0.0945455	0.0945455	0.0945455	0.0945455	0.0945455
Discobola_caesarea_FINTI959-12	105	0.0970026	0.0945755	0.0945755	0.0945755	0.0945755	0.0945755	0.0945755	0.0970026	0.0945455	0.0969668	0.0945755	0.0945755	0.0970026	0.0970026	0.0994417	0.0945755	0.097047	0.0945455	0.0945755	0.0970026	0.0970026	0.0970026	0.0970026	0.0970026	0.0970026	0.0970026	0.0945755	0.0970026	0.0945755	0.0970026	0.0945755	0.0945755	0.0970026	0.0970026	0.0970026	0.0970026	0.0970026	0.0945755	0.0945755	0.09216	0.0945755	0.0945755	0.0970026	0.0945755	0.0945755	0.0945755	0.0945755	0.0945755
Discobola_margarita_DBDIC005-25	106	0.16273	0.160042	0.160042	0.160042	0.160042	0.160042	0.160042	0.16273	0.157287	0.159953	0.160042	0.160042	0.160042	0.160042	0.165433	0.160042	0.162836	0.157287	0.160042	0.16273	0.16273	0.16273	0.16273	0.16273	0.16273	0.16273	0.160042	0.16273	0.160042	0.16273	0.160042	0.160042	0.16273	0.16273	0.16273	0.16273	0.16273	0.160042	0.160042	0.157368	0.160042	0.160042	0.16273	0.160042	0.160042	0.160042	0.160042	0.160042
Discobola_margarita_DBDIC006-25	107	0.165433	0.16273	0.16273	0.16273	0.16273	0.16273	0.16273	0.165433	0.159953	0.162634	0.16273	0.16273	0.16273	0.16273	0.16815	0.16273	0.165546	0.159953	0.16273	0.165433	0.165433	0.165433	0.165433	0.165433	0.165433	0.165433	0.16273	0.165433	0.16273	0.165433	0.16273	0.16273	0.165433	0.165433	0.165433	0.165433	0.165433	0.16273	0.16273	0.160042	0.16273	0.16273	0.165433	0.16273	0.16273	0.16273	0.16273	0.16273
Discobola_parvispinula_DBDIC007-25	108	0.121848	0.119303	0.119303	0.119303	0.119303	0.119303	0.119303	0.119303	0.11922	0.121759	0.119303	0.119303	0.119303	0.121848	0.124405	0.119303	0.121945	0.11922	0.119303	0.119303	0.119303	0.119303	0.119303	0.119303	0.119303	0.121848	0.119303	0.121848	0.119303	0.121848	0.119303	0.119303	0.119303	0.119303	0.119303	0.119303	0.119303	0.119303	0.119303	0.116771	0.119303	0.119303	0.121848	0.119303	0.119303	0.119303	0.119303	0.119303
Discobola_parvispinula_DBDIC008-25	109	0.0970026	0.0994417	0.0994417	0.0994417	0.0994417	0.0994417	0.0994417	0.0945755	0.0945455	0.0969668	0.0994417	0.0994417	0.0994417	0.101893	0.0994417	0.0994417	0.097047	0.0945455	0.0994417	0.0945755	0.0945755	0.0945755	0.0945755	0.0945755	0.0945755	0.101893	0.0994417	0.0970026	0.0994417	0.101893	0.0994417	0.0994417	0.0945755	0.0945755	0.0945755	0.0945755	0.0945755	0.0994417	0.0994417	0.0970026	0.0994417	0.0994417	0.101893	0.0994417	0.0994417	0.0994417	0.0994417	0.0994417
Discobola_taivanella_DBDIC009-25	110	0.0973085	0.0948514	0.0948514	0.0948514	0.0948514	0.0948514	0.0948514	0.0997776	0.0947795	0.0996936	0.0948514	0.0948514	0.0973085	0.0948514	0.0997776	0.0948514	0.0973947	0.0947795	0.0948514	0.0997776	0.0997776	0.0997776	0.0997776	0.0997776	0.0997776	0.0973085	0.0948514	0.0973085	0.0948514	0.0973085	0.0948514	0.0948514	0.0997776	0.0997776	0.0997776	0.0997776	0.0997776	0.0948514	0.0948514	0.0924065	0.0948514	0.0948514	0.0973085	0.0948514	0.0948514	0.0948514	0.0948514	0.0948514
Discobola_taivanella_DBDIC010-25	111	0.0997776	0.0973085	0.0973085	0.0973085	0.0973085	0.0973085	0.0973085	0.102259	0.0972305	0.102169	0.0973085	0.0973085	0.0997776	0.0973085	0.102259	0.0973085	0.09987	0.0972305	0.0973085	0.102259	0.102259	0.102259	0.102259	0.102259	0.102259	0.0997776	0.0973085	0.0997776	0.0973085	0.0997776	0.0973085	0.0973085	0.102259	0.102259	0.102259	0.102259	0.102259	0.0973085	0.0973085	0.0948514	0.0973085	0.0973085	0.0997776	0.0973085	0.0973085	0.0973085	0.0973085	0.0973085
Discobola_taivanella_DBDIC011-25	112	0.0950201	0.0925631	0.0925631	0.0925631	0.0925631	0.0925631	0.0925631	0.0974892	0.0924807	0.0973947	0.0925631	0.0925631	0.0950201	0.0950201	0.0925631	0.0925631	0.0902027	0.0924807	0.0925631	0.0974892	0.0974892	0.0974892	0.0974892	0.0974892	0.0974892	0.0950201	0.0925631	0.0950201	0.0925631	0.0950201	0.0925631	0.0925631	0.0974892	0.0974892	0.0974892	0.0974892	0.0974892	0.0925631	0.0925631	0.0901181	0.0925631	0.0925631	0.0950201	0.0925631	0.0925631	0.0925631	0.0925631	0.0925631
Discobola_taivanella_DBDIC012-25	113	0.0974892	0.0950201	0.0950201	0.0950201	0.0950201	0.0950201	0.0950201	0.0999706	0.0949316	0.09987	0.0950201	0.0950201	0.0974892	0.0974892	0.0950201	0.0950201	0.0926537	0.0949316	0.0950201	0.0999706	0.0999706	0.0999706	0.0999706	0.0999706	0.0999706	0.0974892	0.0950201	0.0974892	0.0950201	0.0974892	0.0950201	0.0950201	0.0999706	0.0999706	0.0999706	0.0999706	0.0999706	0.0950201	0.0950201	0.0925631	0.0950201	0.0950201	0.0974892	0.0950201	0.0950201	0.0950201	0.0950201	0.0950201
Discobola_taivanella_DBDIC013-25	114	0.0999706	0.0974892	0.0974892	0.0974892	0.0974892	0.0974892	0.0974892	0.102464	0.0973947	0.102358	0.0974892	0.0974892	0.0999706	0.0999706	0.0974892	0.0974892	0.0951168	0.0973947	0.0974892	0.102464	0.102464	0.102464	0.102464	0.102464	0.102464	0.0999706	0.0974892	0.0999706	0.0974892	0.0999706	0.0974892	0.0974892	0.102464	0.102464	0.102464	0.102464	0.102464	0.0974892	0.0974892	0.0950201	0.0974892	0.0974892	0.0999706	0.0974892	0.0974892	0.0974892	0.0974892	0.0974892
Discobola_taivanella_DBDIC014-25	115	0.0999706	0.0974892	0.0974892	0.0974892	0.0974892	0.0974892	0.0974892	0.102464	0.0973947	0.102358	0.0974892	0.0974892	0.0999706	0.0999706	0.0974892	0.0974892	0.0951168	0.0973947	0.0974892	0.102464	0.102464	0.102464	0.102464	0.102464	0.102464	0.0999706	0.0974892	0.0999706	0.0974892	0.0999706	0.0974892	0.0974892	0.102464	0.102464	0.102464	0.102464	0.102464	0.0974892	0.0974892	0.0950201	0.0974892	0.0974892	0.0999706	0.0974892	0.0974892	0.0974892	0.0974892	0.0974892
Discobola_taivanella_DBDIC015-25	116	0.102464	0.0999706	0.0999706	0.0999706	0.0999706	0.0999706	0.0999706	0.104971	0.09987	0.104858	0.0999706	0.0999706	0.102464	0.102464	0.0999706	0.0999706	0.097592	0.09987	0.0999706	0.104971	0.104971	0.104971	0.104971	0.104971	0.104971	0.102464	0.0999706	0.102464	0.0999706	0.102464	0.0999706	0.0999706	0.104971	0.104971	0.104971	0.104971	0.104971	0.0999706	0.0999706	0.0974892	0.0999706	0.0999706	0.102464	0.0999706	0.0999706	0.0999706	0.0999706	0.0999706
[truncated: 68 more columns]
